# Supplementary material for: Effect of Magnesium and Temperature on the Accelerated Carbonation Progress of β-Dicalcium Silicate
Source: Materials (Basel). 2025 May 12;18(10):2232. doi: 10.3390/ma18102232 (PMC12113067; doi:10.3390/ma18102232)
Supplement: Supplementary file 1 [file materials-18-02232-s001.zip]

Archive with 1 entries (1 files):
- materials-3602208-supplementary.pdf
